# Supplementary material for: Pediatric siMS score: A new, simple and accurate continuous metabolic syndrome score for everyday use in pediatrics
Source: PLoS One. 2017 Dec 6;12(12):e0189232. doi: 10.1371/journal.pone.0189232 (PMC5718410; doi:10.1371/journal.pone.0189232)
Supplement: S1 Dataset — (XLSX) [file pone.0189232.s001.xlsx]

## Sheet: Sheet1
Gender (1-male, 2-female)	Age (years)	Weight (kg)	Height (cm)	BMI (SSD)	Waist (cm)	Waist (%)	SBP (mmHg)	HOMA IR	Glucose (mmol/l)	HDL (mmol/l)	Tryglycerides (mmol/l)
2	4.9078	30.9	116.3	3.9	66	91	115	0.432	3.6	1.11	0.73
2	5.31417	32.9	128	2.47	68	91	122	1.84	5	1.42	0.52
2	5.88912	49.7	124	6.61	84.5	94	115	21.12	4	0.81	1.81
1	6.37372	48.6	134	5.64	77.5	92	110	0.905867	4.3	1.45	0.58
1	6.38741	47	137	4.75	84	94	130	1.16507	5.1	1.2	0.49
2	6.62012	49.3	125.2	5.65	93	95	100	3.81458	4.3	0.81	0.64
2	6.6694	40	128.9	3.37	76	91	120	1.59	4.5	1.26	1.08
2	6.67762	56.5	132	5.9	94	95	100	4.66667	5	0.91	1.36
2	6.68309	32.2	122	2.66	72	91	110	2.07733	4.1	1.37	0.49
1	6.7269	35.2	119.6	4.35	76	91	115	2.17733	4.6	1.23	0.54
2	7.83573	45.9	134.5	3.21	80.2	92	115	1.48311	4.7	1.3	0.5
1	8.03012	67.5	149.9	5.31	93	94	120	0.979689	4.7	2.14	0.32
2	8.08214	48.7	136.1	3.32	77.7	91	135	4.87911	4.4	1.02	0.97
1	8.24093	54	139	4.48	86	93	120	2.65813	4.8	0.87	0.7
2	8.29021	61	140.5	4.27	86	93	120	5.56204	4.9	1.26	1.79
1	8.4052	68	145.7	5.57	88	93	115	1.634	4.5	1.1	0.52
2	8.52019	37.6	125.7	2.65	73	90	120	0.625778	4	0.97	1.48
1	8.58864	54.2	133.2	4.97	90.5	93	116	2.1216	5.2	1.44	0.7
1	8.77481	84.5	143	7.77	104	96	140	8.38667	5.1	1.06	1.15
2	8.95551	48.9	144.7	2.44	80	91	90	2.424	4.5	1.35	0.91
2	9.07871	62	148.4	3.29	89.5	93	125	4.67911	4.7	1.21	1.68
1	9.11978	66	142	5.11	102	96	120	3.10756	4.6	0.81	1.75
2	9.16085	53.7	134.5	3.55	89	93	80	3.452	4.5	1.04	1.45
2	9.1718	102	162.4	5.29	106	96	125	11.7842	4.6	0.77	1.98
1	9.21561	47.2	139.5	2.92	78	90	110	2.15991	4.7	1.16	0.8
2	9.39083	52	142	2.78	73.5	90	125	1.63627	4.8	1.14	0.55
2	9.41547	57.7	154.9	2.46	86	92	110	3.02493	4.9	1.19	0.96
2	9.69473	49	149.7	1.91	78.6	90	110	2.26649	4.4	1.6	0.7
2	10.0151	81	156.5	3.8	99.7	95	120	2.37378	4.9	0.91	1.31
1	10.1547	53.2	149.9	2.51	84	91	110	2.58916	4.4	0.86	2.63
1	10.2806	77.5	161.8	3.61	98	94	110	3.90867	5.5	0.61	1.38
1	10.5216	57	142.7	3.18	89	92	120	2.96293	4.1	0.99	2.32
1	10.5572	60.3	152	2.84	81	90	120	1.514	4.5	1.01	0.68
2	10.59	62.5	153.1	2.62	88	92	100	2.48267	4.9	1.18	0.77
1	10.642	91.2	154.8	5.04	114	97	135	4.87644	6.5	1.5	0.76
2	10.6448	113.9	167.4	4.78	109.5	96	120	5.95333	4.7	0.87	2.14
1	10.8036	73.5	166.5	2.84	86	91	140	3.698	4.5	0.89	1.28
2	10.8063	55	144.3	2.53	76.5	88	110	6.26813	5.3	0.79	0.93
1	10.8884	82.5	156	4.11	95.2	93	125	2.84	4.5	1.24	0.82
1	11.0883	74.9	159.7	3.21	91	92	110	2.64	4.5	1.16	0.51
2	11.1513	65	160.7	2.24	87	91	120	2.47147	4.2	0.87	0.7
2	11.1978	78.8	156.4	3.26	101	94	120	16.1476	7.3	0.61	3.29
1	11.4141	70.9	156.3	3.03	99	93	120	5.904	5.4	0.9	0.47
1	11.4168	57.8	152.6	2.39	84	90	90	5.07564	5.8	1.45	0.91
1	11.5044	77.7	160.3	3.2	103	94	130	2.73173	5.2	0.57	1.27
2	11.5702	95.4	174.2	3.04	96	93	135	2.572	4.5	1.02	1.14
2	11.6304	60.7	150.3	2.42	79	88	120	9.06027	6.2	0.7	1.49
1	11.6523	81.6	171.6	2.8	102.5	94	120	2.75911	3.2	0.92	0.75
1	11.7016	88.5	157	4.06	104.6	94	120	3.2	4.5	1	2.28
2	11.8932	64.7	148.5	2.72	89	91	120	1.56222	5	1.49	0.64
1	11.9425	83	163.7	3.18	99	93	125	3.982	4.5	0.82	1.1
1	11.9507	87.2	160.5	3.63	104.5	94	120	7.224	4.3	0.73	3.13
1	12.0903	69.3	164	2.4	90	91	130	2.6	4.5	0.99	0.78
2	12.1068	71.9	162.1	2.39	86	90	135	4.81458	4.4	0.89	1.37
2	12.1342	55	144	2.25	73	75	100	2.14667	4.2	1.4	0.76
1	12.1369	69.1	162.2	2.47	90.5	91	122	1.816	3.6	0.66	1.37
2	12.1451	98.9	166.5	3.5	106.4	95	140	9.55556	5	0.66	3
1	12.1561	95	170	3.41	105.5	94	140	3.79733	4	1.1	2.03
2	12.178	62.5	156.5	2.06	90.5	92	95	1.6892	4.1	0.93	0.79
2	12.2902	88.5	161.6	3.21	88	91	110	8.77333	4.7	1.41	1.01
2	12.4791	74.8	166	2.28	87	90	120	4.958	4.5	0.69	2.29
1	12.5339	86.5	162.7	3.26	97.5	92	125	3.19147	4.4	0.9	1.03
2	12.5394	79.2	151	3.28	102	94	115	3.6784	4.4	0.69	0.68
1	12.794	81.3	165	2.83	103.5	93	140	4.42222	5	1.23	1.04
1	12.8049	82	171	2.6	86	88	122	2.48889	5	1.33	1.21
1	12.8624	63.2	152.8	2.44	90	90	110	0.887822	4.4	1.1	0.62
1	12.8925	104.2	167.7	3.8	110.5	94	130	2.81124	4.3	1.12	0.99
1	12.9172	81.2	165.8	2.77	101	93	125	2.72667	5	1.24	0.54
1	13.0842	75.7	161.7	2.67	89	90	130	6.88178	4.9	1.05	1.38
1	13.1499	84.3	169.5	2.71	94.5	91	110	6.26773	4.8	0.79	1.65
1	13.1745	84.9	165.9	2.88	96.2	92	130	3.82027	5.2	1.3	0.89
2	13.243	87.5	169.3	2.62	102	93	120	4.202	4.5	1.12	3.27
1	13.4292	95.7	168.5	3.19	105.4	93	148	5.918	5.5	0.88	1.2
1	13.5661	105	161	4.12	131.5	98	120	7.66667	4.6	0.65	1.47
2	13.5797	76.7	163.8	2.29	88	90	120	3.05707	4.8	0.84	2.09
1	13.6016	107.3	176.5	3.26	113	94	140	4.13644	4.1	1	0.9
1	13.6208	79.7	166.2	2.55	105	93	115	5.27644	5.3	1.2	0.46
1	13.6427	84.5	157	3.23	102	92	130	9.74933	4.8	0.88	2.45
2	13.6619	66.8	151.3	2.36	84.5	87	105	3.06462	4.6	1.1	1.42
2	13.6674	89.7	165.5	2.83	119	96	135	4.72267	4.2	1.33	1.14
1	13.6783	95	179.3	2.64	109	93	130	2.99511	4.6	0.71	1.75
2	13.8535	96	164.3	3.14	104	93	120	4.64	4	0.98	1.94
2	13.8754	104.6	173	3.06	103	93	130	2.67324	4.4	0.86	0.69
1	13.8891	87	165.2	2.89	101.8	92	135	3.33427	5.1	1.31	0.98
2	13.8891	110.5	170	3.5	108	94	140	22.36	4.3	0.81	2.14
1	13.911	124.7	173.6	4.17	126	97	140	4.03778	5	1.19	2.25
1	13.974	96	169	3.08	101	92	120	3.024	4.2	0.95	3.1
1	14.0014	91.7	170.7	2.83	108	93	140	2.51733	4.8	0.8	0.8
1	14.0671	95.5	179.2	2.6	97	91	110	3.61387	4.4	0.99	1.25
2	14.141	82	162	2.58	96	92	135	3.00667	4.1	1.05	1.06
2	14.1492	101.7	167.2	3.21	106	93	135	4.89267	4.1	1.14	1
2	14.1875	76.7	168.7	1.9	83	83	120	0.502133	4.2	1.46	0.8
2	14.1875	108	151	4.7	111	95	140	2.15644	4	0.86	1.21
2	14.2231	74.2	159	2.3	104	93	125	3.09244	4.9	1.05	1.47
2	14.2478	66.7	160.8	1.66	77.5	73	100	2.13942	3.7	0.8	1.4
2	14.2697	93.5	168.2	2.79	99	92	115	3.52053	4.2	1.88	1.02
2	14.2724	85.5	165.4	2.56	99	92	120	2.74773	4.6	0.97	1.13
2	14.2861	84	165.9	2.46	99.3	92	120	4.61511	4.4	1.22	1.22
1	14.4011	133	184	3.8	118	95	150	2.83556	4.4	1.33	0.65
1	14.4038	85	158.6	3.04	105.8	93	125	5.57724	4.4	1.07	1.5
2	14.4942	131.9	164.3	4.87	118	95	130	11.3896	4.6	0.91	1.78
1	14.5982	96.2	179.5	2.54	94.5	90	130	3.60889	5	1.15	0.95
1	14.7105	80.8	168.7	2.3	92.8	88	125	1.19111	4	0.98	1.32
2	14.7461	134.6	164.5	4.96	145	99	120	7.40942	5.2	0.76	1.33
2	14.7488	105.3	164.5	3.49	109	93	120	4.32707	5.1	1.03	0.77
1	14.8036	114	178.4	3.27	109	93	135	4.01707	5.6	0.8	1.64
2	14.8145	80	165.3	2.2	92	91	125	3.528	4.5	0.92	1.67
2	14.8474	96.1	173.8	2.57	95	91	160	6.84889	5	1.13	1.56
2	14.935	87.5	174.5	2.1	107	93	120	2.97369	4.3	1	0.78
2	15.0856	107.1	168	3.32	112	94	125	6.45111	5	0.85	2.99
2	15.154	136.7	181.9	3.78	132	98	135	6.70782	4.6	0.74	1.62
2	15.2115	74	156	2.33	93	90	130	12.6356	5	0.81	1.31
2	15.3703	80	167.5	2	104	93	177	2.71378	4.3	1.74	0.69
1	15.3977	90	175	2.35	103.5	92	110	9.58889	5	0.77	2.59
2	15.436	120.3	173.4	3.58	108	93	130	4.02631	3.8	0.93	1.07
2	15.4387	90.1	165.4	2.66	90	88	125	2.71707	4.6	1.17	2.11
2	15.4579	87.7	158	2.92	96	91	132	4.59556	4.7	1.24	0.89
2	15.4606	73	157.3	2.16	87	84	130	2.0828	4.1	0.9	0.92
2	15.54	89.4	166	2.59	97	91	100	6.94182	5.3	0.79	1.44
2	15.5866	83.7	161.4	2.54	95.5	91	100	2.28378	4.3	1.19	0.62
2	15.7098	117.8	181.8	2.97	104	92	130	3.38267	4.3	0.76	1.03
2	15.7673	143.2	175.5	4.46	115.5	94	140	6.82733	4.9	1.2	0.61
1	15.8001	115.9	182.2	3.04	106	91	130	4.47822	4.4	1	2.9
2	15.8467	101.7	165.6	3.15	104	92	110	6.54138	5.3	0.69	1.14
1	15.9069	103	181.3	2.58	102	90	125	4.18533	4.3	1	1.51
1	16.052	93.6	172.7	2.57	108	92	120	4.304	4	0.52	3.69
2	16.0712	95.7	160.3	3.16	104	92	110	2.77507	3.9	1.27	2.63
2	16.1506	85.6	165.9	2.35	98	90	125	2.51307	3.8	1.02	1.65
1	16.2683	98.5	189	1.9	94	84	135	3.48871	4.4	1.05	0.82
2	16.3066	104.9	162.5	3.5	109	93	100	3.036	4.5	0.72	2.27
2	16.3504	78.4	164.2	2.01	87	80	120	2.55	4.5	1.28	0.98
2	16.397	76.5	150.7	2.7	102	92	130	4.68267	4.8	1.32	0.55
2	16.5147	87	169	2.23	89	83	130	1.64	4.1	1.16	1.24
2	16.564	140.7	170.4	4.73	120	94	130	7.73209	4.6	1.18	0.69
2	16.6598	73.6	153.5	2.34	91.3	86	100	8.76533	5.7	1.67	1.17
1	16.6653	120.5	181.2	3.25	126.5	95	130	4.29147	4.2	0.82	1.04
1	16.679	102.5	180	2.54	106	91	120	19.3111	5.5	1.04	2.27
2	16.7529	91.4	163	2.78	91	85	110	2.288	4.4	0.88	1.69
1	16.7529	102	169.5	3.06	108	91	130	6.28871	4.6	0.93	1.96
2	16.9637	86.8	171.8	2.02	91.5	84	130	3.73147	4.2	0.78	2.04
2	16.9802	90	162.5	2.73	92.5	86	140	4.19111	4.6	0.62	5.79
2	17.0897	93.3	176	2.14	88	80	110	2.08533	4	0.85	0.96
2	17.1198	124.5	169.4	4.02	110.5	93	130	3.46756	4.7	0.94	1.25
2	17.1718	95	172.3	2.43	104.5	91	120	3.00667	4.1	0.74	1.28
1	17.1882	91.7	178.4	2.01	92.6	80	125	2.856	5.4	1	1.71
2	17.3224	94	177	2.11	106	92	130	8.18133	5.9	0.52	2.83
1	17.4319	120.5	176	3.56	111.5	92	160	1.88	4.7	1.23	1.08
1	17.4702	110	171	3.36	123	94	92	6.744	4.5	0.97	1.5
2	17.8973	76	160	2.03	84.5	70	120	3.696	4.2	0.82	0.73
2	17.911	132.1	179	3.73	124	95	138	10.29	4.9	0.8	2.59
1	18.1629	104.5	172.8	2.94	116	92	150	9.25369	5.6	1.1	0.86
2	18.3984	98.8	168	2.84	99.5	90	110	2.33111	5	1.07	0.45
2	18.9788	88.5	161	2.72	99	90	90	2.01227	4.4	0.74	3.98
