# Supplementary material for: Pediatric siMS score: A new, simple and accurate continuous metabolic syndrome score for everyday use in pediatrics
Source: PLoS One. 2017 Dec 6;12(12):e0189232. doi: 10.1371/journal.pone.0189232 (PMC5718410; doi:10.1371/journal.pone.0189232)
Supplement: S1 Calculator — (XLS) [file pone.0189232.s002.xls]

## Sheet: Sheet1
PsiMS calculator	enter values ↓
Waist circumference (cm)
Height (cm)
Systolic blood pressure (mmHg)
Glucose (mmol/l)
HDL cholesterol (mmol/l)
Triglycerides (mmol/l)
PsiMS =	#DIV/0!
